# Supplementary material for: Defining Reference Intervals for Complete Blood Count and Micronutrient Parameters in Urban Bangladeshi Population
Source: Biomolecules. 2026 Jun 30;16(7):968. doi: 10.3390/biom16070968 (PMC13406479; doi:10.3390/biom16070968)
Supplement: Supplementary file 1 [file biomolecules-16-00968-s001.zip]

Archive with 3 entries (3 files):
- biomolecules-4344115-Table S3.xlsx
- Table S1.xlsx
- Table S2.pdf
