# Supplementary material for: Defining Reference Intervals for Complete Blood Count and Micronutrient Parameters in Urban Bangladeshi Population
Source: Biomolecules. 2026 Jun 30;16(7):968. doi: 10.3390/biom16070968 (PMC13406479; doi:10.3390/biom16070968)
Supplement: Supplementary file 1 [file biomolecules-16-00968-s001.zip › biomolecules-4344115-Table S3.xlsx]

## Sheet: Table S3
Study ID [Ref. No.]	Country	Age (Years)	Statistical Methods	Analyzer	Country ID	Sex	RBC (×1012/L)			Hb (g/dL)			HCT (L/L)			MCV (fL)			MCH (pg)			MCHC (pg)			RDW-CV (%)			WBC (×109/L)			Neu (%)			Lym (%)			Mon (%)			Eos (%)			Bas (%)			PLT (×109/L)			MPV (fL)
							n	LL	UL	n	LL	UL	n	LL	UL	n	LL	UL	n	LL	UL	n	LL	UL	n	LL	UL	n	LL	UL	n	LL	UL	n	LL	UL	n	LL	UL	n	LL	UL	n	LL	UL	n	LL	UL	n
Present Study	Bangladesh	≥10	P+NP+LAVE	Sysmex XS-800i	Bangladesh	M	541	4.427	6.049	558	12.1	16.7	542	38.4	50.6	542	75.9	93.8	556	23.8	30.8	563	30.9	34.9	562	11.7	14.7	562	4.74	11.2	561	38.8	72.4	541	22.1	49.5	541	2.17	5.27	537	1.45	15.6	542	0.01	0.36	569	97.2	412	532
						F	668	3.879	5.239	693	10.2	14.4	669	33.6	44.1	669	75	93.9	687	23	30.4	694	29.9	33.9	691	11.7	15.4	692	4.92	12.2	691	42.4	74.8	669	21.6	47.7	665	1.83	4.62	664	0.87	11.8	669	0.01	0.31	693	113.1	450.6	646
Sengupta, 2024 [34]	India	<40	P+NP	Mindray BC-6800 Plus	India-1	M	474	4.14	5.82	474	12.41	16.97	474	37.9	51.1	474	78.73	99.7	474	25.4	33.11	474	31.38	35	474	12.5	15.3	474	4.28	10.16	474	42.1	74.3	474	17.3	45.3	474	4	9.7	474	0.6	12.7	474	0.1	1.01	474	85.3	355	474
						F	464	3.65	5.12	464	10.35	14.3	464	32.5	43.4	464	73.4	96.8	464	23.21	31.94	464	30.42	34.34	464	12.3	16.44	464	4.38	10.5	464	43.3	76.6	464	16.67	44.6	464	3.4	9.44	464	0.4	9.67	464	0.1	0.8	464	72.74	384.66	464
Sundaram, 2008 [56]	India	18 to 56	P+NP	Sysmex KX-21	India-2	M	129	4.5	6.5	129	14	18	129	37	54	213	76	96	213	27	32	213	30	35				213	4	11	213	45	85	213	15	55	213	1	12	213	0	8	213	0	5	213	150	450
						F	84	3.5	5.8	84	11	16.5	84	36	46	213	76	96	213	27	32	213	30	35				213	4	11	213	45	85	213	15	55	213	1	12	213	0	8	213	0	5	213	150	450
Subhashree, 2012 [48]	India	18 to 70	P	Sysmex KX-21	India-3	M	252	4.01	6.04	252	11.13	17.4	252	33.07	49.97	252	73.33	91.74	252	24	33.4	252	32.1	36.9	252	12.23	15.36	252	4.63	13.53	252	44.46	75.67	252	18.13	48	252									252	148.32	404	252
						F	248	3.44	5.3	248	9.22	14.67	248	29	42.78	248	71.8	90.82	248	24	31.96	248	31	36.96	248	12.3	15.85	248	4.6	12.95	248	37.85	82.31	248	12	52.55	248									248	146.9	408.78	248
Kumar, 2015 [49]	India	20 to 50	P	Nihon Kohden haematology analyzer	India-4	M	500	4	6.5	500	12.5	17	500	40	50	500	77	99	500	26	32	500	31	35				500	4	10.4																500	150	381
						F	500	3.7	6	500	11.5	16	500	37	50	500	77	98	500	26	32	500	31	35				500	4	11																500	150	396
Rahar, 2022 [33]	India	≥18	P+NP	Sysmex XN‑1000	India-5	M	65	4.14	5.49	65	12	16.5	65	36	49.6	65	80.5	98.7	65	26	34.2	65	31.5	35.8	65	12.2	16																			65	1.5	3.88	65
						F	58	4.04	5.43	58	12	15	58	36	44.6	58	77	99.5	58	25.6	33.4	58	30.4	35.1	58	12.1	16																			58	164	420	58
Shaikh, 2022 [35]	Pakistan	18 to 60	P+NP	Sysmex XN-1000TM and BIO-RAD VARIANTTM II Haemoglobin testing system	Pakistan	M	140	4.25	6.02	140	12.3	16.6	140	38.4	50.7	140	78.7	96.3	140	25.1	31.6	140	30	35.5	140	12	16	140	4.88	11.38	263	34.9	76.2	263	17.5	45	263	3.9	10	263	0.3	7.4	263	0.1	1	263	154	433
						F	123	3.61	5.2	123	11	14.5	123	34.5	45.4	123	78.1	95.3	123	25.3	31.7	123	30.3	34.4	123	12.1	16.9	123	4.6	10.8	263	34.9	76.2	263	17.5	45	263	3.9	10	263	0.3	7.4	263	0.1	1	263	154	433
Wongkrajang, 2018 [36]	Thailand	18 to 60	P+NP	Sysmex XN- 3000	Thailand	M	120	4.2	6.1	120	12.7	16.9	120	40.3	51.9	120	80.6	98.8	120	25.8	33.1	120	30.8	34.6	120	11.9	14.5	120	4.5	11.3	120	40	70.3	120	18.7	48.3	120	3.9	12.3	120	0.8	9.2	120	0.1	1.4	120	160	356
						F	120	4	5.5	120	12	14.9	120	37	45.7	120	80.4	95.9	120	25	31.2	120	30.2	34.2	120	11.7	15	120	4.4	10.3	120	40	73.1	120	20.3	47.9	120	3.4	9.7	120	0.4	7.5	120	0.2	1.4	120	179	435
Wu, 2015 [39]	China	20 to 79	P+NP	Sysmax XE-2100 and Mindray BC- 5800 hematolozy analyzer	China	M	2136	4.28	5.81	2136	13.3	17.5	2136	40	51	4642	82.3	99.2	4642	27	33.7	4642	31.6	35.4				4642	3.64	9.39	4642	41.5	73.8	4642	18.6	48.7	4642	3.2	9.5	4642	0.4	8.1	4642	0.1	1.1	4642	127	350
						F	2506	3.81	5.13	2506	11.5	15.2	2506	35	46	4642	82.3	99.2	4642	27	33.7	4642	31.6	35.4				4642	3.64	9.39	4642	41.5	73.8	4642	18.6	48.7	4642	3.2	9.5	4642	0.4	8.1	4642	0.1	1.1	4642	127	350
Shaheen, 2022 [38]	Saudi Arabia	≤55	P+NP	ADVIA2120i and Cell-Dyn Sapphire	Saudi	M	747	4.72	6.59	747	13.4	18	747	42	54	747	71.2	96	747	22.3	31.9	747	30.5	35.4	747	12.1	15.9	747	3.3	11.2																747	158	367	747
						F	641	3.88	5.41	641	10.1	14.8	641	32	45	641	69.7	95.4	641	21	31.4	641	29.6	34.5	641	12.2	17.9	641	3.1	11.2																641	178	438	641
Moradinazar, 2021 [37]	Iran	35 to 65	P+NP	Beckman Coulter HmX Analyzer	Iran	M	3512	4.32	6.01	3512	12.3	16.8	3512	35.4	47	3512	65.3	90.1	3512	22.11	32.9	3512	32.9	37.8	3512	9.9	12.7	3512	4.1	9.3				3512	26.8	55.82	3512	1.9	5.7							3512	161	337
						F	3006	4.06	5.62	3006	11.2	15.4	3006	32.3	42.9	3006	64.1	89.6	3006	21.7	32.9	3006	32.8	37.7	3006	9.9	12.7	3006	4.1	9.3				3006	26.48	55.8	3006	1.8	5.7							3006	174	363
Arbiol-Roca, 2018 [42]	Spain	18 to 70	P+NP	Pentra DF120, Cobas c 711 analyser and Sysmex XN-2000	Spain	M	64	4.3	5.6	59	13.74	16.47	59	40	50	188	83.6	97	188	27	32	185	31.4	31.9	189	11.6	14.3	188	3.9	9.5	189	37.1	68.4	190	21	50	188	5.1	11.2	188	0.4	6.6	189	0.2	1.3	63	149	303	187
						F	126	3.9	5.1	126	12	14.68	124	36	45	188	83.6	97	188	27	32	185	31.4	31.9	189	11.6	14.3	188	3.9	9.5	189	37.1	68.4	190	21	50	188	5.1	11.2	188	0.4	6.6	189	0.2	1.3	124	153	368	187
Rosenfeld, 2019 [45]	Brazil	≥18	P+NP		Brazil	M	3232	4.3	5.8	3251	13	16.9	3262	39.7	52	3239	81.8	100.6	3251	26.9	32.6	3218	30.6	34.6	3324	12	15.3	3160	2.84	9.44																3126	128.18	299.77
						F	3303	3.9	5.1	3289	11.5	14.9	3278	35.3	46.1	3264	81	100.2	3280	26.3	32.4	3278	32.4	34.3	3337	11.9	15.5	3223	2.88	9.97																3279	135.61	343.04
Omuse, 2018 [46]	Kenya	18 to 65	P+NP+LAVE	Beckman Coulter ACT 5 DIFF CP analyser	Kenya	M	226	4.94	6.52	232	14.5	18.7	232	43	55	228	76.5	95.5	227	25.1	32.8	227	32.4	35.4	225	11.3	14.7	229	3.13	8.1	227	27.4	60.3	227	28.2	60.3	226	3.5	14.3	225	1.2	11.8	224	0.4	1.2	231	133	356
						F	229	4.31	5.76	236	12	16.5	237	36	49	232	73.4	95.8	230	24.4	32.7	230	32	35	228	11.4	15.8	232	2.89	7.72	230	29.5	65.4	230	25.5	59.3	229	3.2	11	227	0.8	9.4	228	0.3	1	232	152	443
Bawua, 2020 [47]	Ghana	18 to 70	P+NP+LAVE	Sysmex XN-1000	Ghana	M	232	4.57	6.5	239	12.8	17.2	239	39.4	52.1	428	71.9	97.4	419	23.2	31.8	485	29	35.2	235	11.7	16	483	3.08	7.53	427	29	62	485	27	60	485	5	13.7	262	0.5	10.3	485	0.2	1.5	262	115	339	475
						F	181	4	5.46	188	10.7	14.3	191	34	44.2	428	71.9	97.4	419	23.2	31.8	485	29	35.2	187	12	17.3	483	3.08	7.53	427	29	62	485	27	60	485	5	13.7	219	0.4	6.5	485	0.2	1.5	222	157	402	475
Ozarda, 2017 [61]	Turkey	18 to 79	P+NP+LAVE	Cell Dyn 3700, Ruby, LH780 and Sysmex XT-2000i	Turkey	M	2446	4.43	6.07	2498	13.1	17.5	2502	39.2	52.2	2235	77.2	95.7	2383	25.2	32.2	2380	30.3	35.3	1137	13.3	15.8	1365	4.55	11.68	1368	39	73	1373	17	47	1366	4.4	12	1365	0	6.6	1365	0.2	1.5	1366	147	365	1372
						F	2446	3.96	5.31	2498	11	15.2	2502	33.7	46.1	2235	77.2	95.7	2383	25.2	32.2	2380	30.3	35.3	1235	12	17.2	1496	4.35	11.56	1492	41	74	1503	17	47	1484	4.1	11.5	1486	0	5.8	1494	0.1	1.4	1492	157	392	1499
Koerbin, 2017 [77]	Australia	19 to 90	P+NP	Beckman Coulter LH 750, Sysmex XN, Abbott Sapphire	Australia	M	350	4	5.4	350	13	16.4	350	38	48	350	83	97	350	28	34	350	33	36	350	12.1	15.1	350	3.5	9.6																350	135	335	350
						F	386	3.7	4.9	386	11.5	14.7	386	34	43	386	80	97	386	28	34	386	33	35	386	12.2	15.2	386	3.3	10																386	149	366	386
Wakeman, 2007 [74]	UK	20 to 65	P+NP	Sysmex XE 2100	UK	M	91	4.5	5.6	91	13.7	17.2	91	40	50	91	83	98	91	28	33	91	32	36	91	11.6	14.1																			91	140	320
						F	159	3.9	5.1	159	12	15.2	159	37	46	159	85	98	159	28	33	159	32	35	159	12	14.7																			159	180	380
[truncated: 11 more columns]
