# Supplementary material for: Defining Reference Intervals for Complete Blood Count and Micronutrient Parameters in Urban Bangladeshi Population
Source: Biomolecules. 2026 Jun 30;16(7):968. doi: 10.3390/biom16070968 (PMC13406479; doi:10.3390/biom16070968)
Supplement: Supplementary file 1 [file biomolecules-16-00968-s001.zip › Table S1.xlsx]

## Sheet: Table S1
					90% CI for LL		Reference Interval			90% CI for UL		Nonparametric Method									Bias by sex				Bias by LAVE
Item	Sex	AgeGroup	LAVE	N	LL_L	LL_H	LL	Me	UL	UL_L	UL_H	N	LL_L	LL_H	LL	Me	UL	UL_L	UL_H		BRLL	BRUL		SDRsex	BRLL	BRUL
Vita_D	MF	18~65	LAVE(-)	731	4.423	5.103	4.878	13.382	27.884	27.213	29.91	737	4.308	5.137	4.878	13.7	27.922	26.926	29.801	LAVE(-)	0.290856	1.37164	MF	0.529	-0.0308337	0.010053
Vita_D	MF	18~65	LAVE(+)	608	4.441	5.122	4.697	13.637	27.943	27.636	29.971	611	4.187	5.063	4.597	13.8	27.939	27.229	29.415	LAVE(+)	0.216185	1.1934
Vita_D	M	18~65	LAVE(-)	309	5.365	6.846	6.253	16.073	31.669	30.226	33.502	311	4.659	6.852	6.023	15.8	31.456	29.549	34.448				M		-0.069493	-0.112128
Vita_D	M	18~65	LAVE(+)	249	5.125	6.732	5.812	16.136	30.942	29.787	33.384	250	4.333	6.766	5.173	15.97	30.68	28.599	34.808
Vita_D	F	18~65	LAVE(-)	423	3.872	4.672	4.546	11.753	23.619	22.445	24.352	426	3.818	4.834	4.591	11.7	23.859	22.216	24.674				F		-0.00327696	0.0505594
Vita_D	F	18~65	LAVE(+)	342	3.852	4.735	4.53	11.942	23.865	22.675	24.841	344	3.689	4.767	4.41	11.9	23.995	22.849	25.219
Zinc	MF	18~65	LAVE(-)	827	0.52	0.548	0.538	0.757	1.035	1.028	1.072	832	0.512	0.558	0.542	0.76	1.03	1.014	1.06	LAVE(-)	0.339155	0.780845	MF	0.408	0.0894456	0.00788732
Zinc	MF	18~65	LAVE(+)	692	0.537	0.558	0.549	0.762	1.036	1.03	1.085	697	0.531	0.565	0.55	0.77	1.03	1.007	1.082	LAVE(+)	0.466858	0.998111
Zinc	M	18~65	LAVE(-)	347	0.549	0.586	0.569	0.802	1.077	1.064	1.143	350	0.541	0.582	0.56	0.8	1.068	1.033	1.143				M		0.15048	0.0848819
Zinc	M	18~65	LAVE(+)	282	0.567	0.606	0.588	0.808	1.088	1.073	1.159	285	0.561	0.607	0.586	0.81	1.085	1.034	1.177
Zinc	F	18~65	LAVE(-)	479	0.5	0.535	0.526	0.728	0.978	0.962	1.011	482	0.503	0.532	0.52	0.73	0.985	0.966	1.014				F		0.0364977	-0.121416
Zinc	F	18~65	LAVE(+)	389	0.506	0.543	0.53	0.731	0.964	0.949	1.001	391	0.5	0.551	0.522	0.73	0.98	0.947	1.012
RBC	MF	18~65	LAVE(-)	1247	371.3	382.01	381.92	481.62	605.8	601.05	614.8	1256	373.98	387.33	383	479.7	605.16	599.79	615.74	LAVE(-)	0.910663	1.37011	MF	1.006	0.130962	-0.0803681
RBC	MF	18~65	LAVE(+)	1099	378.62	389.08	388.94	482.48	601.21	595.95	607.49	1106	381.94	393.63	390.66	480.3	602.53	597.41	609.32	LAVE(+)	1.06518	1.36268
RBC	M	18~65	LAVE(-)	536	415.1	431.3	428.34	523.62	619.36	615.38	634.03	543	414.63	430.61	423.79	523.95	623.2	612.53	642.44				M		0.292759	-0.205625
RBC	M	18~65	LAVE(+)	453	427.47	442.54	440.8	523.96	609.34	605.36	618.22	458	423.32	442.07	436.08	524.7	608.61	602.42	623.55
RBC	F	18~65	LAVE(-)	702	361.67	376.89	376.33	453.09	541.11	538.44	555.49	713	358.1	379.81	374.14	451	547.68	542.47	567.7				F		0.176398	-0.132268
RBC	F	18~65	LAVE(+)	611	371.03	382.93	383.12	453.59	535.55	531.69	544.6	618	368.22	388.81	383	452	538.64	532.51	553.44
Hb	MF	18~65	LAVE(-)	1251	9.35	9.76	9.67	13.19	16.45	16.32	16.57	1255	9.24	9.79	9.58	13.2	16.2	16.12	16.38	LAVE(-)	1.24885	1.13322	MF	1.221	0.325308	0.040472
Hb	MF	18~65	LAVE(+)	1098	9.92	10.24	10.19	13.24	16.52	16.38	16.61	1102	9.95	10.35	10.2	13.2	16.2	16.11	16.34	LAVE(+)	1.55438	1.37479
Hb	M	18~65	LAVE(-)	542	11.32	11.9	11.72	14.57	16.54	16.46	16.75	546	10.51	12.13	11.61	14.5	16.6	16.45	16.82				M		0.76707	0.0894606
Hb	M	18~65	LAVE(+)	454	12.01	12.49	12.52	14.63	16.65	16.5	16.78	458	12.22	12.68	12.59	14.7	16.6	16.4	16.85
Hb	F	18~65	LAVE(-)	701	9.2	9.6	9.56	12.18	14.58	14.51	14.9	709	9.06	9.45	9.3	12.2	14.7	14.42	15.24				F		0.403167	-0.117131
Hb	F	18~65	LAVE(+)	608	9.71	10.09	10.01	12.26	14.43	14.44	14.83	618	9.41	10.08	9.9	12.2	14.43	14.39	14.98
Ht	MF	18~65	LAVE(-)	1254	30.64	31.79	31.55	40.97	49.96	49.63	50.38	1260	30.59	32.06	31.69	40.7	49.63	49.34	50.21	LAVE(-)	1.20091	1.22646	MF	1.176	0.54536	-0.0149049
Ht	MF	18~65	LAVE(+)	1072	33.31	33.98	33.77	41.09	49.89	49.48	50.19	1073	33.52	34.18	33.9	41	49.17	48.59	49.57	LAVE(+)	1.53444	1.57335
Ht	M	18~65	LAVE(-)	542	35.81	37.32	36.83	44.65	50.39	50.21	51.13	547	33.73	38	36.7	44.6	50.5	50.24	51.11				M		1.02653	0.0260177
Ht	M	18~65	LAVE(+)	438	39.21	39.97	39.64	44.8	50.48	50.1	51.13	440	39.25	40.15	39.75	44.8	50.4	50.04	50.64
Ht	F	18~65	LAVE(-)	702	30.04	31.29	31.19	38.32	44.63	44.65	45.79	713	28.98	31.29	30.71	38.2	44.8	44.52	46.66				F		0.793483	-0.180833
Ht	F	18~65	LAVE(+)	587	32.82	33.59	33.33	38.52	44.01	43.7	44.6	590	32.57	33.73	33.24	38.5	43.9	43.59	44.77
MCV	MF	18~65	LAVE(-)	1252	68.65	70.88	70.25	85.3	94.92	94.86	95.81	1260	65.7	69.35	68.24	85.6	94.32	93.92	95.29	LAVE(-)	0.370231	-0.0365464	MF	0.032	0.273103	-0.127118
MCV	MF	18~65	LAVE(+)	1096	71.05	72.92	71.79	85.74	94.12	94.18	95.01	1103	69.91	72.02	71.37	85.8	94.2	93.95	94.87	LAVE(+)	0.36163	0.00877743
MCV	M	18~65	LAVE(-)	539	69.36	72.35	71.07	85.76	94.37	94.75	95.9	547	65.44	70.94	69.99	85.8	94.51	93.99	95.79				M		0.515169	-0.0471073
MCV	M	18~65	LAVE(+)	454	72.3	74.66	73.72	85.99	94.09	93.88	95.34	458	70.56	73.77	72.59	86	94.53	93.79	95.65
MCV	F	18~65	LAVE(-)	704	67.22	70.29	68.74	85.41	94.6	94.69	95.68	713	64.82	69.6	68.82	85.6	94.2	93.67	95.11				F		0.516676	-0.0848879
MCV	F	18~65	LAVE(+)	602	70.09	72.47	71.66	85.65	94.04	93.83	94.86	608	69.47	72.24	71.61	85.8	94	93.53	94.45
MCH	MF	18~65	LAVE(-)	1256	21.15	22.05	21.56	27.43	31.01	30.96	31.24	1260	19.5	20.87	20.1	27.6	30.7	30.54	30.9	LAVE(-)	0.854519	0.107852	MF	0.255	0.567148	-0.17837
MCH	MF	18~65	LAVE(+)	1066	22.54	23.25	22.69	27.65	30.58	30.63	30.91	1073	22.56	23.24	22.92	27.7	30.5	30.46	30.85	LAVE(+)	0.85455	0.129176
MCH	M	18~65	LAVE(-)	540	22.15	23.11	22.77	27.96	31.01	31.08	31.39	547	20.1	22.93	22.5	28	30.8	30.61	31.28				M		0.839814	-0.195049
MCH	M	18~65	LAVE(+)	437	23.84	24.69	24.14	28.14	30.6	30.56	31.03	440	23.63	24.41	23.94	28.1	30.6	30.48	30.91
MCH	F	18~65	LAVE(-)	710	20.22	21.24	20.71	27.08	30.75	30.7	31.11	713	18.68	20.49	19.73	27.2	30.5	30.27	30.91				F		0.855	-0.16008
MCH	F	18~65	LAVE(+)	587	22.14	22.89	22.42	27.24	30.34	30.3	30.69	590	22.2	23.06	22.5	27.3	30.18	30.01	30.76
MCHC	MF	18~65	LAVE(-)	1244	29.49	29.76	29.73	32.08	34.38	34.34	34.58	1255	29.4	29.89	29.8	32.1	34.4	34.37	34.64	LAVE(-)	1.01161	0.497376	MF	0.538	0.342	0.109591
MCHC	MF	18~65	LAVE(+)	1067	29.94	30.14	30.11	32.13	34.51	34.41	34.66	1073	29.9	30.24	30.2	32.1	34.5	34.38	34.64	LAVE(+)	0.873091	0.552364
MCHC	M	18~65	LAVE(-)	540	30.18	30.65	30.64	32.54	34.62	34.52	34.85	547	30.35	30.67	30.5	32.5	34.6	34.44	35.07				M		0.261214	0.0590955
MCHC	M	18~65	LAVE(+)	437	30.59	30.97	30.89	32.61	34.68	34.52	34.92	440	30.6	30.99	30.8	32.6	34.6	34.35	35.04
MCHC	F	18~65	LAVE(-)	704	29.2	29.51	29.44	31.68	34.03	33.9	34.25	708	28.95	29.54	29.3	31.7	34.2	34.07	34.56				F		0.448482	0.0256209
MCHC	F	18~65	LAVE(+)	588	29.74	29.95	29.91	31.74	34.06	33.89	34.21	590	29.7	29.99	29.9	31.8	34.2	33.9	34.46
RDW_SD	MF	18~65	LAVE(-)	1245	34.82	35.24	35.17	39.81	45.93	45.89	46.65	1255	34.66	35.1	35	39.8	46.34	46.17	46.95	LAVE(-)	0.0218587	-0.0400743	MF	0	0.0763858	-0.262305
RDW_SD	MF	18~65	LAVE(+)	1064	35.17	35.55	35.36	39.75	45.21	45.2	45.92	1070	34.89	35.48	35.2	39.7	45.3	45.1	46.12	LAVE(+)	0.0875533	0.26664
RDW_SD	M	18~65	LAVE(-)	542	34.74	35.37	35.2	39.74	45.86	45.55	46.54	546	34.61	35.22	35	39.7	46.59	45.94	47.07				M		0.124724	-0.0661914
RDW_SD	M	18~65	LAVE(+)	438	35.25	35.83	35.52	39.78	45.68	45.24	46.36	439	34.87	35.73	35.2	39.75	46.12	45.2	47.25
RDW_SD	F	18~65	LAVE(-)	703	34.78	35.32	35.14	39.86	45.97	45.89	46.88	709	34.46	35.25	34.91	39.8	46.1	45.78	47.28				F		0.0652523	-0.347479
RDW_SD	F	18~65	LAVE(+)	584	34.97	35.57	35.3	39.76	45.01	44.95	45.96	589	34.65	35.64	35.03	39.8	45.28	44.89	46.23
RDW_CV	MF	18~65	LAVE(-)	1240	11.56	11.7	11.76	13	16.49	16.23	16.86	1256	11.54	11.78	11.8	13	16.9	16.55	17.89	LAVE(-)	0.0497252	0.416667	MF	0.059	-0.0102326	-0.721015
RDW_CV	MF	18~65	LAVE(+)	1096	11.57	11.69	11.75	12.95	15.62	15.49	15.96	1111	11.55	11.79	11.8	13	15.71	15.52	16.3	LAVE(+)	-0.0101292	-1.16486
RDW_CV	M	18~65	LAVE(-)	534	11.57	11.76	11.8	12.94	15.64	15.65	16.46	546	11.55	11.82	11.8	13	15.82	15.87	17.88				M		-0.0507692	-0.775833
RDW_CV	M	18~65	LAVE(+)	451	11.53	11.78	11.76	12.91	14.88	14.9	15.55	460	11.51	11.81	11.78	12.9	14.92	14.72	15.93
RDW_CV	F	18~65	LAVE(-)	701	11.53	11.7	11.74	13.04	16.89	16.54	17.35	710	11.52	11.79	11.8	13	17.1	16.82	18.22				F		0.0278873	-0.654602
RDW_CV	F	18~65	LAVE(+)	602	11.54	11.71	11.77	12.98	16.03	15.73	16.49	611	11.56	11.85	11.8	13	16.25	15.86	16.67
WBC	MF	18~65	LAVE(-)	1250	4.597	4.828	4.759	7.726	11.843	11.865	12.429	1260	4.411	4.852	4.71	7.735	11.625	11.307	12.448	LAVE(-)	0.0558893	-0.243478	MF	0.05	0.0526344	-0.165455
WBC	MF	18~65	LAVE(+)	1086	4.692	4.942	4.848	7.715	11.544	11.702	12.321	1098	4.519	5.003	4.89	7.72	11.464	11.253	12.181	LAVE(+)	-0.038638	-0.283931
WBC	M	18~65	LAVE(-)	539	4.583	4.931	4.816	7.577	11.504	11.541	12.638	547	4.34	4.86	4.68	7.61	11.471	11.135	13.282				M		0.0105138	-0.157081
WBC	M	18~65	LAVE(+)	449	4.684	4.993	4.833	7.573	11.236	11.349	12.489	455	4.312	4.855	4.669	7.58	11.446	10.97	12.811
WBC	F	18~65	LAVE(-)	708	4.503	4.814	4.715	7.849	11.944	11.795	12.396	713	4.307	5.035	4.842	7.88	11.628	11.313	12.181				F		0.106807	-0.120924
WBC	F	18~65	LAVE(+)	594	4.657	5.075	4.899	7.86	11.721	11.678	12.323	600	4.623	5.293	5.04	7.88	11.49	11.298	12.056
Neu%	MF	18~65	LAVE(-)	1250	41.04	42.82	42.61	58.68	74.84	74.61	76.28	1260	41.34	42.79	42.4	58.8	74.83	74.3	76.59	LAVE(-)	-0.155681	-0.440285	MF	0.151	0.0117469	-0.218926
Neu%	MF	18~65	LAVE(+)	1066	41.12	42.89	42.7	58.58	73.04	72.71	73.88	1073	41.55	43.03	42.52	58.8	72.8	72.33	74.19	LAVE(+)	-0.157627	-0.31913
Neu%	M	18~65	LAVE(-)	539	39.75	42.24	41.87	57.68	72.54	72.61	75.49	547	38.15	43.02	41.7	57.8	72.2	71.71	75.14				M		0.0173042	-0.100972
Neu%	M	18~65	LAVE(+)	439	40.23	42.94	42	57.73	71.75	70.58	72.75	440	39.35	43.45	41.7	57.8	72.15	70.23	73.25
Neu%	F	18~65	LAVE(-)	711	41.48	43.93	43.15	59.52	76.16	75.12	77.35	713	41.66	43.37	42.53	59.7	76.39	74.85	77.68				F		0.00894194	-0.230379
Neu%	F	18~65	LAVE(+)	588	41.58	44.08	43.22	59.35	74.22	73.2	75.3	590	41.85	43.77	42.84	59.6	74.06	72.8	75.09
Lymp%	MF	18~65	LAVE(-)	1250	18.26	19.86	19.73	33.23	48.57	48.17	49.7	1260	18.32	20.48	19.98	33.3	48.68	47.96	49.85	LAVE(-)	0.251456	0.048932	MF	0.046	0.0430737	-0.00407767
Lymp%	MF	18~65	LAVE(+)	1090	18.97	20.16	20.04	33.39	48.54	48.09	49.55	1096	18.83	20.74	20.08	33.4	48.6	47.93	50.02	LAVE(+)	0.203565	0.0536421
Lymp%	M	18~65	LAVE(-)	540	18.47	20.67	20.89	33.71	48.82	47.97	50.54	547	19.12	21.15	20.5	33.9	49	47.73	50.77				M		0.00711462	-0.00701754
Lymp%	M	18~65	LAVE(+)	451	18.95	21.33	20.94	33.71	48.77	47.55	50.57	455	19.11	21.42	20.5	33.7	49.12	47.72	50.84
Lymp%	F	18~65	LAVE(-)	710	17.66	19.51	19.04	32.83	48.46	47.55	49.45	713	17.08	20.12	18.83	32.95	48.58	47.04	49.95				F		0.0575104	-0.0106594
Lymp%	F	18~65	LAVE(+)	600	18.23	20.03	19.46	33.08	48.38	47.57	49.52	602	17.4	20.92	19.25	33.05	48.3	46.85	49.96
Mono%	MF	18~65	LAVE(-)	1249	1.68	1.84	1.83	3.06	4.85	4.82	5.06	1260	1.69	1.87	1.8	3.1	4.8	4.77	5.11	LAVE(-)	0.324503	0.623046	MF	0.306	0.0668919	-0.0129801
Mono%	MF	18~65	LAVE(+)	1087	1.76	1.92	1.88	3.06	4.84	4.8	5.05	1097	1.73	1.92	1.87	3.1	4.83	4.79	5.12	LAVE(+)	0.45027	0.701892
Mono%	M	18~65	LAVE(-)	544	1.77	2.07	2	3.28	5.05	4.9	5.23	547	1.84	2.13	2	3.3	5.09	4.93	5.33				M		0.146667	0.0385574
Mono%	M	18~65	LAVE(+)	455	1.97	2.14	2.11	3.27	5.08	4.91	5.27	458	1.96	2.17	2.1	3.3	5.11	4.95	5.29
Mono%	F	18~65	LAVE(-)	704	1.64	1.81	1.75	2.9	4.57	4.59	4.94	713	1.59	1.84	1.8	2.9	4.7	4.63	4.89				F		0.0284892	-0.0278014
Mono%	F	18~65	LAVE(+)	598	1.65	1.85	1.77	2.9	4.55	4.52	4.93	604	1.65	1.86	1.8	2.9	4.7	4.58	4.94
Eosi%	MF	18~65	LAVE(-)	1247	0.67	0.85	0.89	3.76	12.64	12.08	13.54	1258	0.6	0.96	0.9	3.7	13.83	13.2	15.19	LAVE(-)	0.0934128	0.290247	MF	0.168	0.0232746	0.0767319
Eosi%	MF	18~65	LAVE(+)	1062	0.77	0.94	0.96	3.77	12.87	12.19	13.79	1071	0.73	0.96	0.9	3.7	14.19	13.03	15.28	LAVE(+)	0.157985	0.473955
Eosi%	M	18~65	LAVE(-)	541	0.75	1.06	1.07	4.14	13.06	12.1	14.14	546	0.89	1.28	1.2	4.1	14.2	13.34	15.12				M		0.0676098	0.170008
Eosi%	M	18~65	LAVE(+)	436	0.84	1.29	1.28	4.11	13.58	12.13	14.62	440	1.05	1.38	1.3	4.1	14.2	13.23	15.22
Eosi%	F	18~65	LAVE(-)	706	0.59	0.78	0.79	3.48	12.19	11.35	13.31	712	0.49	0.78	0.8	3.5	12.96	11.51	15.63				F		0.00349206	-0.017193
Eosi%	F	18~65	LAVE(+)	585	0.66	0.84	0.8	3.48	12.14	11.37	13.51	589	0.51	0.88	0.8	3.5	12.49	10.73	15.98
Baso%	MF	18~65	LAVE(-)	1231	0.0021	0.0088	0.0106	0.1435	0.3241	0.3194	0.3426	1258	0.0014	0.003	0.004	0.1	0.3	0.2992	0.3009	LAVE(-)	0.107534	0.645206	MF	0.162	0.13581	-0.111285
Baso%	MF	18~65	LAVE(+)	1028	0.0019	0.0104	0.0207	0.1453	0.3152	0.3088	0.3299	1073	0.0011	0.0033	0.007	0.1	0.3	0.3	0.3	LAVE(+)	-0.0212971	0.589664
Baso%	M	18~65	LAVE(-)	529	0.0034	0.0144	0.0179	0.1552	0.3431	0.3365	0.37	546	0.0017	0.0057	0.007	0.1	0.3	0.2552	0.4033				M		-0.0524173	-0.145855
Baso%	M	18~65	LAVE(+)	434	0.0051	0.0165	0.0137	0.1503	0.331	0.3216	0.351	440	0.0024	0.0065	0.006	0.1	0.3	0.2923	0.3087
Baso%	F	18~65	LAVE(-)	687	0.0005	0.0066	0.0093	0.1357	0.2915	0.296	0.324	712	0.0007	0.0025	0.003	0.1	0.3	0.3	0.3				F		0.0875461	-0.0666761
Baso%	F	18~65	LAVE(+)	562	-0.0002	0.0092	0.0153	0.1362	0.2867	0.2886	0.3159	590	0.0005	0.0025	0.004	0.1	0.3	0.3	0.3
PLT	MF	18~65	LAVE(-)	1247	90.4	109.8	96.5	276.7	435.2	439	459	1256	58.8	87.6	71	276	439.7	436	468.4	LAVE(-)	-0.0138884	-0.618034	MF	0.243	0.0744407	-0.0937467
PLT	MF	18~65	LAVE(+)	1082	92.6	111.3	102.6	276.9	427.1	426.8	448.4	1091	61.3	90.2	75.6	276	430.5	420.3	454.7	LAVE(+)	-0.160666	-0.630582
PLT	M	18~65	LAVE(-)	536	83	107.3	98.5	258.6	398.4	406.1	439	544	49.3	82.1	74	256.5	400.8	397.3	464.7				M		-0.0121721	-0.104568
PLT	M	18~65	LAVE(+)	443	82.4	111.5	97.6	258.3	390.4	390.7	425.3	449	47.7	95.5	75.6	255	392.7	378	454.3
PLT	F	18~65	LAVE(-)	708	91.1	117.3	99.7	292.1	451.8	450.4	473.5	712	54.6	107.1	71.2	290	453	440.9	481.6				F		0.133711	-0.102425
PLT	F	18~65	LAVE(+)	596	99.1	121.4	110.9	292.7	442.6	436.6	463	600	63.9	116.9	99.8	291	435.6	426.3	469.2
MPV	MF	18~65	LAVE(-)	1197	9.1	9.23	9.22	10.77	13.22	13.12	13.35	1201	9.12	9.32	9.3	10.7	13.2	13.04	13.41	LAVE(-)	-0.1078	-0.3626	MF	0.116	0.0098263	0.0392
MPV	MF	18~65	LAVE(+)	1051	9.12	9.24	9.23	10.78	13.26	13.14	13.39	1055	9.13	9.33	9.3	10.8	13.22	13.07	13.46	LAVE(+)	-0.116725	-0.252903
MPV	M	18~65	LAVE(-)	527	9.06	9.23	9.17	10.68	13.03	12.82	13.21	528	9.06	9.28	9.2	10.7	13.1	12.82	13.39				M		-0.00992481	0.121865
MPV	M	18~65	LAVE(+)	437	9.03	9.2	9.16	10.72	13.15	12.92	13.31	438	9.08	9.32	9.2	10.7	13.2	12.83	13.5
MPV	F	18~65	LAVE(-)	671	9.12	9.31	9.28	10.84	13.4	13.22	13.56	673	9.19	9.36	9.3	10.8	13.3	13.1	13.54				F		0	0.00951456
MPV	F	18~65	LAVE(+)	577	9.08	9.32	9.28	10.86	13.41	13.23	13.58	579	9.11	9.42	9.3	10.8	13.31	13.1	13.61
P_LCR	MF	18~65	LAVE(-)	1198	16.67	17.78	17.62	30.55	51.07	49.91	51.87	1201	17.09	18.05	17.65	30.5	51.16	50.02	51.84	LAVE(-)	-0.080861	-0.377351	MF	0.121	0.0575477	0.00703139
P_LCR	MF	18~65	LAVE(+)	1039	17.02	18.18	18.1	30.66	51.13	49.98	51.97	1042	17.48	18.43	18.1	30.6	50.91	49.71	51.83	LAVE(+)	-0.100878	-0.274151
P_LCR	M	18~65	LAVE(-)	527	16.28	17.58	17.26	29.77	49.15	47.47	50.54	528	16.58	17.74	17.2	29.9	48.97	46.59	51.85				M		0.0478439	0.0958796
P_LCR	M	18~65	LAVE(+)	433	17.14	18.16	17.65	30	49.93	47.93	51.55	433	17.16	18.27	17.63	30.1	49.04	45.98	52.32
P_LCR	F	18~65	LAVE(-)	671	16.77	18.29	17.95	31.2	52.37	50.82	53.71	673	17.3	18.63	18	30.8	51.37	50.4	52.85				F		0.0645525	-0.0148053
P_LCR	F	18~65	LAVE(+)	569	17.18	18.8	18.5	31.28	52.24	50.56	53.33	571	17.81	19.07	18.65	31.1	51.3	49.88	52.22
PCT	MF	18~65	LAVE(-)	1186	0.105	0.126	0.114	0.303	0.444	0.453	0.474	1201	0.063	0.089	0.08	0.3	0.458	0.456	0.486	LAVE(-)	-0.0950303	-0.68897	MF	0.323	0.331104	-0.0712727
PCT	MF	18~65	LAVE(+)	1033	0.127	0.147	0.139	0.304	0.438	0.44	0.459	1042	0.094	0.14	0.12	0.3	0.45	0.446	0.469	LAVE(+)	-0.104883	-0.865284
PCT	M	18~65	LAVE(-)	520	0.098	0.129	0.113	0.281	0.403	0.409	0.441	528	0.049	0.096	0.075	0.28	0.4	0.395	0.456				M		0.448907	-0.202759
PCT	M	18~65	LAVE(+)	424	0.119	0.152	0.141	0.281	0.388	0.392	0.422	433	0.078	0.14	0.12	0.28	0.39	0.384	0.416
PCT	F	18~65	LAVE(-)	664	0.106	0.14	0.121	0.323	0.461	0.467	0.491	673	0.058	0.102	0.08	0.32	0.46	0.464	0.503				F		0.363541	-0.0807059
PCT	F	18~65	LAVE(+)	565	0.134	0.167	0.149	0.323	0.454	0.454	0.481	571	0.111	0.16	0.14	0.32	0.46	0.452	0.49
PDW	MF	18~65	LAVE(-)	1101	8.92	9.11	9.08	11.91	18.09	17.66	18.68	1105	8.81	9.18	9.1	11.9	18.3	17.89	18.61	LAVE(-)	-0.0957159	-0.474229	MF	0.087	0.057973	0
PDW	MF	18~65	LAVE(+)	951	9.01	9.24	9.21	11.93	18.09	17.72	18.59	955	9.03	9.35	9.3	12	18.17	17.77	18.61	LAVE(+)	-0.075045	-0.304595
PDW	M	18~65	LAVE(-)	490	8.78	9.08	8.97	11.77	17.44	16.98	18.17	492	8.65	9.12	8.9	11.8	17.83	17.36	18.61				M		0.0649941	0.092562
PDW	M	18~65	LAVE(+)	399	8.94	9.22	9.11	11.85	17.64	17.04	18.55	401	8.81	9.35	9.15	11.9	17.8	17.11	18.88
PDW	F	18~65	LAVE(-)	610	8.95	9.25	9.19	12.01	18.53	17.98	19.24	613	8.95	9.35	9.2	12	18.3	17.81	19.16				F		0.0393812	-0.08394
PDW	F	18~65	LAVE(+)	517	9.03	9.35	9.28	12.03	18.33	17.75	19.03	520	9.11	9.4	9.3	12	18.16	17.62	18.86
										BR threshold for between-sex differece was set to 0.5
										BR threshold for judging LAVE effect was set to 0.375
